# Supplementary material for: Multilayer Graphtriyne Membranes for Separation and Storage of CO2: Molecular Dynamics Simulations of Post-Combustion Model Mixtures
Source: Molecules. 2022 Sep 13;27(18):5958. doi: 10.3390/molecules27185958 (PMC9500597; doi:10.3390/molecules27185958)
Supplement: Supplementary file 1 [file molecules-27-05958-s001.zip]

Archive with 1 entries (1 files):
- molecules-1874698-supplementary.pdf
